# Supplementary material for: High-Detectivity Organic Photodetector with InP Quantum Dots in PTB7-Th:PC71BM Ternary Bulk Heterojunction
Source: Polymers (Basel). 2025 Aug 13;17(16):2214. doi: 10.3390/polym17162214 (PMC12389295; doi:10.3390/polym17162214)
Supplement: Supplementary file 1 [file polymers-17-02214-s001.zip]

Archive with 1 entries (1 files):
- polymers-3780177-supplementary.pdf
